# Supplementary material for: Contemporary Clinical Utilization of Radioembolization with Immune Checkpoint Inhibitors as First-Line Treatment in HCC: Real-World Report on Safety and Outcomes
Source: Cancers (Basel). 2025 Aug 23;17(17):2745. doi: 10.3390/cancers17172745 (PMC12427573; doi:10.3390/cancers17172745)
Supplement: Supplementary file 1 [file cancers-17-02745-s001.zip]

Archive with 1 entries (1 files):
- cancers-3804059-supplementary.pdf
